# Supplementary material for: Germline Variants in Cancer Genes from Young Breast Cancer Mexican Patients
Source: Cancers (Basel). 2022 Mar 24;14(7):1647. doi: 10.3390/cancers14071647 (PMC8997148; doi:10.3390/cancers14071647)
Supplement: Supplementary file 1 [file cancers-14-01647-s001.zip]

Archive with 2 entries (2 files):
- Table S1-Clinical-Data.xlsx
- Table S2-Gold-Variants-PeCanPie.xlsx
