# Supplementary material for: Germline Variants in Cancer Genes from Young Breast Cancer Mexican Patients
Source: Cancers (Basel). 2022 Mar 24;14(7):1647. doi: 10.3390/cancers14071647 (PMC8997148; doi:10.3390/cancers14071647)
Supplement: Supplementary file 1 [file cancers-14-01647-s001.zip › Table S1-Clinical-Data.xlsx]

## Sheet: Sheet1
#	PatientID	Gold Variant	Silver Variant	Histology	Estrogen Rec	Progesterone Rec	Her2 Rec	Ki67	ki67_20_max	ki67_16_max	Grade	Tumor Side	tamano_tumor_inicial_max_clinica	cirugia_mama	tipo_cirugia_codif	qt_codif	tipo_qt	radioterapia	ht	edad_dx	hf1ergrado	hf2ogrado	ahf_can	origencod	Scholarity	ocupcod	edocilvil_cod	menarca	menarca_cat	embarazoaldx	breastfeeding_sino	breastfeeding_cat	hormonalc_sino	hormonalc_cat	BMI	BMI_Cat	parity	parity2	etapa_clin_dx_cat	sub_UK_inv	sub_DraCyn5cinv	muerte	recurrencia2
1	A0	FANCE, MSH6		Ductal Infiltrating	Positive	Positive	Negative	60	=>20	>15	High grade	Right	5.5	Si	Breast-conserving surgery	Si	Neoadyuvant	Si	Si	37	No	Si	Si	0	College	Professional	Single	12	11-13a	No	Si	<12m	No		22.0317	Normal	1 Child	Si	III	Luminal B	Luminal B (Her2-negative)	0	0
2	A1			Ductal Infiltrating	Negative	Negative	Negative	80	=>20	>15	High grade	Right	2.1	Si	Breast-conserving surgery	Si	Adyuvant	Si	No	39	No	No	No	1	College	Employee	Married	12	11-13a	No	Si	<12m	Si	<5a	26.9531	Overweight	2 Children	Si	II	Triple negtive	Triple negtive	0	0
3	A2	EXT2, HIF1A		Ductal Infiltrating	Positive	Positive	Positive	30	=>20	>15	High grade	Right	3.5	No		Si	Neoadyuvant	Si	No	34	No	Si	Si	0	Secondary school	Housewife	Married	11	<11a	No	Si	>=12m	No		31.2175	Obesity	>=3 Children	Si	III	Her2Neu	Luminal B(Her2-positive)	1	1
4	A3			Mixed	Positive	Positive	Negative	12	<20	<=15	Intermediate grade	Left	1.8	Si	Breast-conserving surgery	Si	Adyuvant	Si	Si	36	No	Si	Si	13	College	Employee	Married	10	<11a	No	No		Si	<5a	23.833	Normal	Nulliparous	No	III	Luminal A	Luminal A	0	0
5	A4			Ductal Infiltrating	Negative	Negative	Negative	30	=>20	>15	High grade	Left	10	No		Si	Paliative	Si	No	35	No	No	No	2	Primary school	Housewife	Married	12	11-13a	No	Si	>=12m	Si	<5a	28.6215	Overweight	>=3 Children	Si	IV	Triple negtive	Triple negtive	1	1
6	A5	RAD51C		Ductal Infiltrating	Positive	Positive	Negative	50	=>20	>15	High grade	Right	3	Si	Mastectomy	Si	Neoadyuvant	Si	Si	38	No	Si	Si	3	Secondary school	Housewife	Married	12	11-13a	No	Si	>=12m	No		27.1816	Overweight	1 Child	Si	III	Luminal B	Luminal B (Her2-negative)	0	0
7	A6			Ductal Infiltrating	Negative	Negative	Negative	70	=>20	>15	High grade	Right	5	Si	Mastectomy	Si	Neoadyuvant	Si	No	21	No	Si	Si	8	Secondary school	Self-employee	Single	12	11-13a	No	No		No		18.7962	Normal	Nulliparous	No	III	Triple negtive	Triple negtive	0	0
8	A7			Ductal Infiltrating	Negative	Negative	Positive	10	<20	<=15	High grade	Left	3.5	Si	Mastectomy	Si	Neoadyuvant	No	No	34	No	No	No	12	Secondary school	Housewife	Married	12	11-13a	No	Si	>=12m	Si	<5a	26.6999	Overweight	>=3 Children	Si	I	Her2Neu	Her2-positive (non luminal)	0	0
9	A8			Mixed	Positive	Positive	Negative	35	=>20	>15	High grade	Left	6	Si	Mastectomy	Si	Adyuvant	Si	Si	33	No	No	No	13	College	Housewife	Single	14	>13	No	No		Si	<5a	23.0546	Normal	Nulliparous	No	III	Luminal B	Luminal B (Her2-negative)	1	1
10	A9			Ductal Infiltrating	Positive	Negative	Negative	20	=>20	>15	High grade	Left	6	Si	Breast-conserving surgery	Si	Adyuvant	Si	Si	30	No	No	No	9	High school	Housewife	Married	11	<11a	No	Si	<12m	Si	<5a	27.7008	Overweight	1 Child	Si	II	Luminal B	Luminal B (Her2-negative)	0	0
11	B0	FAT1, TSC2		Ductal Infiltrating	Negative	Positive	Positive	60	=>20	>15	Intermediate grade	Left	5	Si	Mastectomy	Si	Neoadyuvant	Si	Si	32	No	Si	Si	13	College	Professional	Married	13	11-13a	No	Si	<12m	No		20.2115	Normal	1 Child	Si	II	Her2Neu	Her2-positive (non luminal)	0	0
12	B1	PTCH2		Ductal Infiltrating	Negative	Negative	Negative	50	=>20	>15	High grade	Right	4	Si	Mastectomy	Si	Adyuvant	Si	No	36	No	No	No	8	Primary school	Housewife	Married	15	>13	No	Si	>=12m	No		29.8023	Overweight	>=3 Children	Si	II	Triple negtive	Triple negtive	0	0
13	B2	BRCA2, POLQ		Ductal Infiltrating	Positive	Positive	Negative	15	<20	<=15	High grade	Left	3.5	Si	Mastectomy	No		No	Si	28	Si	No	Si	8	Secondary school	Housewife	Married	13	11-13a	No	Si	>=12m	Si	>=5a	24.974	Normal	2 Children	Si	II	Luminal A	Luminal A	0	1
14	B3
15	B4			Ductal Infiltrating	Positive	Positive	Negative	60	=>20	>15	High grade	Left	3.5	Si	Breast-conserving surgery	Si	Adyuvant	Si	Si	33	No	No	No	13	Secondary school	Housewife	Married	12	11-13a	No	Si	<12m	Si	<5a	22.3674	Normal	1 Child	Si	III	Luminal B	Luminal B (Her2-negative)	1	1
16	B5			Ductal Infiltrating	Positive	Positive	Negative	10	<20	<=15	High grade	Left	2.5	Si	Breast-conserving surgery	Si	Adyuvant	Si	Si	34	No	Si	Si	7	Secondary school	Housewife	Married	14	>13	No	Si	<12m	No		26.6667	Overweight	1 Child	Si	II	Luminal A	Luminal A	0	0
17	B6			Ductal Infiltrating	Positive	Negative	Negative	30	=>20	>15	High grade	Right	2.5	Si	Mastectomy	Si	Adyuvant	No	Si	29	Si	Si	Si	0	College	Housewife	Married	15	>13	No	Si	>=12m	Si	<5a	36.3108	Obesity	1 Child	Si	II	Luminal B	Luminal B (Her2-negative)	0	0
18	B7
19	B8			Ductal Infiltrating	Negative	Positive	Positive	30	=>20	>15	Intermediate grade	Right	6.5	Si	Breast-conserving surgery	Si	Neoadyuvant	Si	Si	33	No	Si	Si	3	Secondary school	Housewife	Married	15	>13	No	No		Si	<5a	26.3422	Overweight	>=3 Children	Si	III	Her2Neu	Her2-positive (non luminal)	0	0
20	B9			Ductal in situ	Positive	Positive	Negative	2	<20	<=15	High grade	Right	0.5	Si	Breast-conserving surgery	No		No	Si	35	No	Si	Si	0	High school	Housewife	Married	12	11-13a	Si	Si	>=12m	Si	<5a	27.1809	Overweight	2 Children	Si	I	Luminal A	Luminal A	0	0
21	C0	FLCN		Ductal Infiltrating	Positive	Positive	Negative	5	<20	<=15	High grade	Left	1.7	Si	Breast-conserving surgery	No		Si	Si	30	No	No	No	2	High school	Housewife	Married	9	<11a	No	No		Si	<5a	35.6273	Obesity	Nulliparous	No	II	Luminal A	Luminal A	0	0
22	C1	CYLD		Ductal Infiltrating	Positive	Positive	Positive	30	=>20	>15	Intermediate grade	Left	3	Si	Mastectomy	Si	Neoadyuvant	No	Si	30	No	Si	Si	0	College	Housewife	Single	12	11-13a	No	No		Si	<5a	37.461	Obesity	Nulliparous	No	II	Her2Neu	Luminal B(Her2-positive)	0	0
23	C2			Mixed	Positive	Positive	Negative	15	<20	<=15	Intermediate grade	Left	3.5	Si	Mastectomy	Si	Adyuvant	Si	Si	24	No	No	No	8	High school	Employee	Single	13	11-13a	No	No		Si	<5a	24.7737	Normal	Nulliparous	No	II	Luminal A	Luminal A	0	0
24	C3			Ductal Infiltrating	Negative	Negative	Negative	80	=>20	>15	High grade	Right	7	Si	Mastectomy	Si	Neoadyuvant	Si	No	38	No	No	No	2	High school	Housewife	Married	13	11-13a	No	Si	>=12m	Si	>=5a	29.0947	Overweight	2 Children	Si	III	Triple negtive	Triple negtive	0	0
25	C4			Ductal Infiltrating	Negative	Negative	Negative	40	=>20	>15	Intermediate grade	Right	4.5	Si	Breast-conserving surgery	No		Si	No	38	No	No	No	0	College	Housewife	Married	14	>13	No	Si	>=12m	Si	<5a	38.9778	Obesity	1 Child	Si	II	Triple negtive	Triple negtive	0	0
26	C5			Ductal Infiltrating	Positive	Positive	Positive	10	<20	<=15	Intermediate grade	Left	4.5	Si	Mastectomy	Si	Neoadyuvant	No	No	33	No	No	No	14	College	Professional	Married	14	>13	No	Si	>=12m	Si	<5a	22.7583	Normal	2 Children	Si	II	Her2Neu	Luminal B(Her2-positive)	0	0
27	C6			Ductal Infiltrating	Negative	Negative	Negative	50	=>20	>15	High grade	Left	4	Si	Mastectomy	Si	Neoadyuvant	No	No	30	No	Si	Si	13	Primary school	Employee	Married	14	>13	No	Si	>=12m	Si	<5a	28.8889	Overweight	2 Children	Si	II	Triple negtive	Triple negtive	0	0
28	C7			Ductal Infiltrating	Positive	Positive	Negative	15	<20	<=15	High grade	Left	5.5	Si	Mastectomy	Si	Adyuvant	Si	Si	27	No	Si	Si	0	College	Professional	Married	9	<11a	No	No		No		25.2363	Overweight	Nulliparous	No	II	Luminal A	Luminal A	0	0
29	C8			Ductal Infiltrating	Positive	Positive	Positive	70	=>20	>15	High grade	Left	10	No		Si	Paliative	Si	No	35	No	No	No	0	Secondary school	Housewife	Married	12	11-13a	No	Si	>=12m	No		31.6263	Obesity	>=3 Children	Si	IV	Her2Neu	Luminal B(Her2-positive)	1	1
30	C9	PMS1		Ductal Infiltrating	Positive	Positive	Negative	10	<20	<=15	High grade	Right	4.7	Si	Breast-conserving surgery	Si	Neoadyuvant	Si	Si	39	No	No	No	0	Primary school	Housewife	Single	12	11-13a	No	No		No		34.2222	Obesity	Nulliparous	No	II	Luminal A	Luminal A	0	0
31	D0			Mixed	Positive	Positive	Negative	30	=>20	>15	Low grade	Right	3	Si	Breast-conserving surgery	Si	Neoadyuvant	Si	Si	32	No	Si	Si	13	High school	Housewife	Married	13	11-13a	Si	Si	>=12m	Si	>=5a	19.8172	Normal	>=3 Children	Si	II	Luminal B	Luminal B (Her2-negative)	0	0
32	D1			Ductal Infiltrating	Positive	Positive	Positive	20	=>20	>15	Intermediate grade	Right	1.5	Si	Breast-conserving surgery	Si	Adyuvant	No	Si	38	No	Si	Si	0	College	Self-employee	Married	9	<11a	No	No		Si	>=5a	27.7344	Overweight	Nulliparous	No	I	Her2Neu	Luminal B(Her2-positive)	0	0
33	D2			Ductal Infiltrating	Positive	Positive	Positive	30	=>20	>15	High grade	Left	1.8	Si	Mastectomy	Si	Adyuvant	No	Si	40	Si	Si	Si	6	Secondary school	Housewife	Married	15	>13	Si	Si	>=12m	Si	<5a	29.271	Overweight	2 Children	Si	I	Her2Neu	Luminal B(Her2-positive)	0	0
34	D3			Ductal Infiltrating	Positive	Positive	Negative	50	=>20	>15	High grade	Right	3	Si	Mastectomy	Si	Adyuvant	Si	Si	28	No	No	No	2	High school	Self-employee	Single	13	11-13a	No	Si	>=12m	Si	<5a	17.6417	Normal	2 Children	Si	II	Luminal B	Luminal B (Her2-negative)	0	0
35	D4			Ductal Infiltrating	Positive	Positive	Negative	10	<20	<=15	Intermediate grade	Left	4	Si	Breast-conserving surgery	Si	Adyuvant	No	Si	29	No	No	No	0	Secondary school	Housewife	Married	11	<11a	No	Si	>=12m	Si	>=5a	21.7047	Normal	2 Children	Si	II	Luminal A	Luminal A	0	0
36	D5			Ductal Infiltrating	Negative	Negative	Negative	70	=>20	>15	High grade	Right	1.5	Si	Mastectomy	Si	Adyuvant	Si	No	30	No	Si	Si	2	Primary school	Housewife	Married	14	>13	No	Si	>=12m	No		34.548	Obesity	>=3 Children	Si	II	Triple negtive	Triple negtive	0	0
37	D6	PALB2		Ductal Infiltrating	Positive	Negative	Negative	60	=>20	>15	Intermediate grade	Right	11	No		Si	Neoadyuvant	No	No	27	No	No	No	12	Secondary school	Housewife	Married	14	>13	No	Si	>=12m	No		25.9645	Overweight	1 Child	Si	III	Luminal B	Luminal B (Her2-negative)	1	1
38	D7			Ductal Infiltrating	Negative	Negative	Negative	80	=>20	>15	High grade	Right	3.5	Si	Breast-conserving surgery	Si	Neoadyuvant	Si	No	33	No	Si	Si	4	College	Professional	Married	12	11-13a	No	Si	<12m	Si	<5a	24.6548	Normal	1 Child	Si	II	Triple negtive	Triple negtive	0	0
39	D8	BLM		Ductal in situ	Negative	Negative	Positive	30	=>20	>15	Intermediate grade	Right	10	Si	Mastectomy	Si	Neoadyuvant	Si	No	38	No	Si	Si	3	College	Housewife	Married	13	11-13a	No	Si	>=12m	No		27.5986	Overweight	2 Children	Si	III	Her2Neu	Her2-positive (non luminal)	0	0
40	D9			Ductal Infiltrating	Negative	Negative	Negative	70	=>20	>15	High grade	Right	5	Si	Mastectomy	Si	Neoadyuvant	Si	No	39	No	No	No	0	Primary school	Housewife	Married	15	>13	No	Si	>=12m	Si	<5a	24.5603	Normal	2 Children	Si	III	Triple negtive	Triple negtive	0	0
41	E0	BRCA2		Lobular	Positive	Positive	Negative	5	<20	<=15	Low grade	Left	4.5	Si	Mastectomy	Si	Neoadyuvant	Si	Si	38	No	Si	Si	0	High school	Housewife	Married	13	11-13a	No	Si	>=12m	No		25.6312	Overweight	>=3 Children	Si	III	Luminal A	Luminal A	0	0
42	E1			Ductal Infiltrating	Positive	Positive	Negative	5	<20	<=15	Intermediate grade	Left	5	Si	Mastectomy	Si	Neoadyuvant	Si	Si	36	No	No	No	0	Secondary school	Housewife	Married	11	<11a	No	No		No		25.9445	Overweight	Nulliparous	No	III	Luminal A	Luminal A	0	0
43	E2			Ductal Infiltrating	Positive	Positive	Negative	15	<20	<=15	Low grade	Right	3.5	Si	Mastectomy	Si	Adyuvant	No	Si	39	No	No	No	0	Primary school	Self-employee	Single	11	<11a	No	No		No		31.8668	Obesity	Nulliparous	No	III	Luminal A	Luminal A	0	1
44	E3			Ductal Infiltrating	Positive	Positive	Negative	40	=>20	>15	Intermediate grade	Right	10	Si	Mastectomy	Si	Neoadyuvant	Si	Si	24	No	No	No	12	College	Employee	Married	12	11-13a	No	No		Si	<5a	23.7332	Normal	Nulliparous	No	III	Luminal B	Luminal B (Her2-negative)	0	0
45	E4	RPS7		Ductal Infiltrating	Negative	Negative	Negative	70	=>20	>15	High grade	Left	3	Si	Breast-conserving surgery	Si	Neoadyuvant	Si	No	34	No	Si	Si	7	Secondary school	Housewife	Married	14	>13	No	Si	<12m	Si	<5a	21.9261	Normal	2 Children	Si	III	Triple negtive	Triple negtive	0	0
46	E5			Ductal Infiltrating	Positive	Positive	Positive	30	=>20	>15	High grade	Right	2	Si	Breast-conserving surgery	Si	Adyuvant	No	Si	37	No	No	No	0	Secondary school	Housewife	Married	12	11-13a	No	Si	>=12m	Si	>=5a	32.8892	Obesity	2 Children	Si	I	Her2Neu	Luminal B(Her2-positive)	0	0
47	E6	POLQ		Ductal Infiltrating	Negative	Negative	Negative	60	=>20	>15	Intermediate grade	Right	1.3	Si	Breast-conserving surgery	Si	Adyuvant	No	No	35	No	No	No	0	Primary school	Housewife	Married	15	>13	No	Si	>=12m	No		31.717	Obesity	>=3 Children	Si	II	Triple negtive	Triple negtive	0	0
48	E7	MUTYH		Ductal	Positive	Negative	Negative	60	=>20	>15	High grade	Left	7	Si	Mastectomy	Si	Neoadyuvant	Si	Si	38	No	No	No	4	Primary school	Housewife	Single	13	11-13a	No	Si	<12m	No		23.7253	Normal	1 Child	Si	III	Luminal B	Luminal B (Her2-negative)	0	0
49	E8			Ductal Infiltrating	Negative	Negative	Negative	70	=>20	>15	High grade	Left	1.6	Si	Breast-conserving surgery	Si	Adyuvant	Si	No	39	No	Si	Si	5	High school	Self-employee	Married	15	>13	No	Si	<12m	Si	>=5a	16.7319	Normal	>=3 Children	Si	I	Triple negtive	Triple negtive	0	0
50	E9			Ductal in situ	Negative	Negative	Positive	10	<20	<=15	High grade	Right	1	Si	Breast-conserving surgery	No		No	No	38	Si	No	Si	6	Secondary school	Housewife	Married	13	11-13a	No	Si	>=12m	Si	<5a	26.9531	Overweight	>=3 Children	Si	I	Her2Neu	Her2-positive (non luminal)	0	0
51	F0			Other	Positive	Positive	Negative	8	<20	<=15	Intermediate grade	Left	4	Si	Breast-conserving surgery	Si	Adyuvant	Si	Si	37	No	Si	Si	2	Secondary school	Self-employee	Single	11	<11a	No	Si	<12m	Si	<5a	27.4077	Overweight	>=3 Children	Si	III	Luminal A	Luminal A	0	0
52	F1			Ductal Infiltrating	Negative	Negative	Negative	80	=>20	>15	High grade	Left	3	Si	Breast-conserving surgery	Si	Adyuvant	Si	No	39	Si	No	Si	0	High school	Employee	Single	13	11-13a	No	No		No		22.0317	Normal	Nulliparous	No	II	Triple negtive	Triple negtive	0	0
53	F2			Ductal Infiltrating	Positive	Positive	Positive	50	=>20	>15	High grade	Right	7	Si	Mastectomy	Si	Neoadyuvant	Si	Si	38	No	Si	Si	8	Primary school	Housewife	Single	12	11-13a	No	Si	>=12m	Si	<5a	29.7339	Overweight	>=3 Children	Si	III	Her2Neu	Luminal B(Her2-positive)	0	0
54	F3	DDX3X		Ductal Infiltrating	Negative	Negative	Negative	50	=>20	>15	High grade	Right	8.6	Si	Mastectomy	Si	Neoadyuvant	Si	No	30	No	Si	Si	8	Secondary school	Housewife	Married	15	>13	No	Si	>=12m	No		36.0344	Obesity	2 Children	Si	III	Triple negtive	Triple negtive	0	0
55	F4			Ductal Infiltrating	Positive	Positive	Negative	5	<20	<=15	Low grade	Right	3.5	Si	Breast-conserving surgery	Si	Adyuvant	Si	Si	34	No	Si	Si	0	College	Housewife	Married	12	11-13a	No	Si	>=12m	Si	>=5a	22.4059	Normal	2 Children	Si	II	Luminal A	Luminal A	0	0
56	F5	CHEK2		Ductal Infiltrating	Positive	Positive	Negative	30	=>20	>15	Intermediate grade	Right	8.6	No		Si	Neoadyuvant	Si	Si	23	No	No	No	7	Secondary school	Employee	Single	12	11-13a	No	Si	>=12m	No		31.2295	Obesity	1 Child	Si	III	Luminal B	Luminal B (Her2-negative)	0	1
57	F6			Ductal Infiltrating	Negative	Negative	Negative	85	=>20	>15	High grade	Left	3	Si	Breast-conserving surgery	Si	Adyuvant	Si	No	38	No	Si	Si	2	College	Self-employee	Married	12	11-13a	No	Si	<12m	Si	<5a	31.6404	Obesity	2 Children	Si	I	Triple negtive	Triple negtive	0	0
58	F7			Ductal Infiltrating	Positive	Positive	Positive	10	<20	<=15	Intermediate grade	Right	6.2	Si	Mastectomy	Si	Neoadyuvant	Si	Si	35	Si	Si	Si	9	High school	Housewife	Married	14	>13	No	Si	<12m	Si	<5a	27.4714	Overweight	>=3 Children	Si	IV	Her2Neu	Luminal B(Her2-positive)	0	1
59	F8			Ductal Infiltrating	Negative	Negative	Negative	70	=>20	>15	High grade	Right	7	Si	Mastectomy	Si	Neoadyuvant	Si	No	31	No	Si	Si	7	Secondary school	Self-employee	Single	15	>13	No	Si	<12m	No		31.4318	Obesity	1 Child	Si	III	Triple negtive	Triple negtive	0	0
60	F9			Ductal Infiltrating	Positive	Positive	Positive	10	<20	<=15	Intermediate grade	Right	2.4	Si	Breast-conserving surgery	Si	Adyuvant	No	Si	29	No	No	No	7	College	Student	Single	12	11-13a	No	No		Si	>=5a	22.6562	Normal	Nulliparous	No	II	Her2Neu	Luminal B(Her2-positive)	0	0
61	G0			Ductal Infiltrating	Positive	Negative	Positive	10	<20	<=15	High grade	Right	6.7	Si	Mastectomy	Si	Neoadyuvant	Si	Si	24	No	Si	Si	13	College	Housewife	Single	11	<11a	No	No		No		28.9341	Overweight	Nulliparous	No	III	Her2Neu	Luminal B(Her2-positive)	0	0
62	G1	RBM8A		Ductal Infiltrating	Positive	Negative	Negative	80	=>20	>15	High grade	Right	9	Si	Mastectomy	Si	Neoadyuvant	Si	Si	32	No	Si	Si	9	High school	Housewife	Married	13	11-13a	No	Si	>=12m	No		30.6826	Obesity	>=3 Children	Si	III	Luminal B	Luminal B (Her2-negative)	1	1
63	G2	BRCA2, CUX1		Ductal Infiltrating	Negative	Negative	Negative	50	=>20	>15	High grade	Right	1.7	Si	Breast-conserving surgery	Si	Adyuvant	Si	No	29	No	No	No	2	Secondary school	Housewife	Married	13	11-13a	Si	Si	<12m	Si	<5a	32.4622	Obesity	2 Children	Si	II	Triple negtive	Triple negtive	0	0
64	G3			Ductal Infiltrating	Positive	Positive	Negative	5	<20	<=15	Low grade	Bilateral	7	No		No		No	Si	36	No	No	No	7	Secondary school	Housewife	Single	13	11-13a	No	No		No		27.1918	Overweight	Nulliparous	No	IV	Luminal A	Luminal A	0	1
65	G4			Other	Negative	Negative	Negative	80	=>20	>15	High grade	Right	6	Si	Breast-conserving surgery	Si	Adyuvant	Si	No	40	No	Si	Si	12	College	Housewife	Married	10	<11a	No	No		No		26.9127	Overweight	>=3 Children	Si	III	Triple negtive	Triple negtive	0	0
66	G5	CLTCL1, RBM8A		Ductal in situ	Negative	Positive	Positive	30	=>20	>15	High grade	Right	7	Si	Mastectomy	Si	Neoadyuvant	No	No	39	Si	No	Si	0	High school	Employee	Married	13	11-13a	No	Si	<12m	Si	<5a	31.1111	Obesity	2 Children	Si	II	Her2Neu	Her2-positive (non luminal)	0	0
67	G6			Lobular	Positive	Positive	Negative	50	=>20	>15	Intermediate grade	Right	3	Si	Breast-conserving surgery	Si	Adyuvant	Si	Si	33	Si	Si	Si	0	College	Professional	Single	10	<11a	No	No		Si	<5a	23.4236	Normal	Nulliparous	No	II	Luminal B	Luminal B (Her2-negative)	0	0
68	G7	NSD1		Mixed	Negative	Negative	Negative	70	=>20	>15	High grade	Left		Si	Mastectomy	Si	Adyuvant	Si	No	39	Si	Si	Si	0	College	Professional	Single	12	11-13a	No	Si	<12m	Si	<5a	26.2335	Overweight	1 Child	Si	III	Triple negtive	Triple negtive	0	0
69	G8	BRCA1, ERCC6		Ductal Infiltrating	Positive	Positive	Negative	40	=>20	>15	High grade	Left	6	Si	Mastectomy	Si	Neoadyuvant	Si	No	26	No	No	No	7	High school	Housewife	Married	12	11-13a	No	Si	>=12m	Si	<5a	30.385	Obesity	2 Children	Si	III	Luminal B	Luminal B (Her2-negative)	0	0
70	G9			Ductal Infiltrating	Positive	Positive	Negative	40	=>20	>15	High grade	Right	1.3	Si	Breast-conserving surgery	Si	Adyuvant	Si	Si	39	No	No	No	0	College	Housewife	Married	13	11-13a	No	Si	>=12m	No		25.2174	Overweight	2 Children	Si	II	Luminal B	Luminal B (Her2-negative)	0	0
71	H0	ERCC1, G6PC3		Ductal Infiltrating	Positive	Positive	Positive	20	=>20	>15	High grade	Right	5.8	Si	Breast-conserving surgery	Si	Neoadyuvant	Si	Si	35	Si	Si	Si	4	Secondary school	Self-employee	Single	12	11-13a	No	Si	>=12m	Si	<5a	28.9282	Overweight	>=3 Children	Si	III	Her2Neu	Luminal B(Her2-positive)	0	0
72	H1			Ductal Infiltrating	Negative	Negative	Negative	80	=>20	>15	High grade	Right	2	Si	Breast-conserving surgery	Si	Adyuvant	No	Si	39	No	Si	Si	12	High school	Employee	Single	14	>13	No	Si	>=12m	Si	<5a	34.6021	Obesity	2 Children	Si	I	Triple negtive	Triple negtive	0	0
73	H2	DCC		Ductal Infiltrating	Positive	Positive	Negative	10	<20	<=15	Intermediate grade	Right	3	Si	Breast-conserving surgery	Si	Adyuvant	No	Si	40	No	Si	Si	3	High school	Housewife	Married	13	11-13a	No	Si	>=12m	Si	<5a	27.2392	Overweight	2 Children	Si	II	Luminal A	Luminal A	0	0
74	H3	USP6		Ductal Infiltrating	Positive	Positive	Negative	20	=>20	>15	High grade	Left	1.4	Si	Breast-conserving surgery	Si	Adyuvant	No	Si	27	No	Si	Si	12	College	Professional	Single	15	>13	No	No		No		20.5049	Normal	Nulliparous	No	II	Luminal B	Luminal B (Her2-negative)	0	0
75	H4	ATM		Ductal Infiltrating	Positive	Positive	Negative	10	<20	<=15	Intermediate grade	Left	3.5	Si	Mastectomy	Si	Adyuvant	Si	Si	38	No	No	No	12	High school	Housewife	Single	11	<11a	No	Si	<12m	Si	>=5a	27.0258	Overweight	1 Child	Si	II	Luminal A	Luminal A	0	0
76	H5			Ductal Infiltrating	Negative	Positive	Negative	80	=>20	>15	Intermediate grade	Right	4.5	Si	Mastectomy	Si	Neoadyuvant	No	No	33	No	Si	Si	1	College	Professional	Single	12	11-13a	No	No		Si	<5a	24.5949	Normal	Nulliparous	No	II	Luminal B	Luminal B (Her2-negative)	0	0
77	H6	ZFHX3		Mixed	Negative	Negative	Negative	60	=>20	>15	High grade	Right	5	Si	Mastectomy	Si	Neoadyuvant	Si	No	35	No	No	No	1	High school	Housewife	Married	11	<11a	No	No		No		36.0344	Obesity	Nulliparous	No	III	Triple negtive	Triple negtive	0	1
78	H7			Ductal Infiltrating	Positive	Positive	Negative	60	=>20	>15	Intermediate grade	Bilateral	3	Si	Mastectomy	Si	Paliative	Si	Si	37	No	No	No	7	Primary school	Housewife	Single	12	11-13a	No	No		No		23.7812	Normal	Nulliparous	No	IV	Luminal B	Luminal B (Her2-negative)	0	1
79	H8			Ductal Infiltrating	Negative	Negative	Positive				Intermediate grade	Right	1.2	Si	Mastectomy	Si	Adyuvant	No	No	32	Si	Si	Si	0	High school	Self-employee	Single	12	11-13a	No	No		No		24.974	Normal	Nulliparous	No	I	Her2Neu	Her2-positive (non luminal)	0	0
80	H9			Ductal Infiltrating	Negative	Negative	Negative	80	=>20	>15	High grade	Left	5	Si	Mastectomy	Si	Neoadyuvant	No	No	37	No	No	No	2	Secondary school	Self-employee	Married	12	11-13a	No	Si	>=12m	No		31.1111	Obesity	>=3 Children	Si	III	Triple negtive	Triple negtive	0	0
81	I0	SPEN		Lobular	Negative	Negative	Positive	10	<20	<=15	High grade	Right	6	Si	Mastectomy	Si	Neoadyuvant	Si	No	37	No	Si	Si	0	College	Employee	Single	12	11-13a	No	Si	<12m	No		24.0344	Normal	1 Child	Si	III	Her2Neu	Her2-positive (non luminal)	0	0
82	I1			Ductal Infiltrating	Positive	Positive	Negative				Intermediate grade	Left	2	Si	Mastectomy	Si	Adyuvant	No	Si	38	No	Si	Si	0	College	Professional	Single	14	>13	No	Si	>=12m	Si	>=5a	31.6337	Obesity	>=3 Children	Si	II	Luminal A	Luminal A	0	0
83	I2
84	I3			Ductal Infiltrating	Positive	Negative	Negative	80	=>20	>15	High grade	Right	1.6	Si	Breast-conserving surgery	Si	Adyuvant	Si	No	36	Si	Si	Si	0	College	Self-employee	Single	12	11-13a	No	Si	<12m	Si	>=5a	26.4381	Overweight	1 Child	Si	I	Luminal B	Luminal B (Her2-negative)	0	0
85	I4			Ductal Infiltrating	Positive	Positive	Negative	30	=>20	>15	High grade	Right	5.4	Si	Mastectomy	Si	Neoadyuvant	Si	Si	30	No	Si	Si	2	High school	Housewife	Married	15	>13	No	Si	>=12m	Si	>=5a	23.4224	Normal	1 Child	Si	III	Luminal B	Luminal B (Her2-negative)	0	1
86	I5			Lobular	Positive	Positive	Negative	35	=>20	>15	Low grade	Right	5	Si	Breast-conserving surgery	No		No	Si	40	No	Si	Si	13	College	Professional	Married	9	<11a	No	Si	<12m	Si	<5a	24.2215	Normal	1 Child	Si	II	Luminal B	Luminal B (Her2-negative)	0	0
87	I6			Ductal Infiltrating	Positive	Positive	Negative	30	=>20	>15	Intermediate grade	Right	1	Si	Breast-conserving surgery	Si	Adyuvant	Si	Si	36	No	No	No	2	College	Housewife	Married	11	<11a	No	Si	<12m	No		26.6667	Overweight	1 Child	Si	III	Luminal B	Luminal B (Her2-negative)	0	0
88	I7			Ductal Infiltrating	Positive	Positive	Negative	5	<20	<=15	Low grade	Left	3.4	Si	Breast-conserving surgery	No		Si	Si	36	No	Si	Si	0	High school	Housewife	Married	13	11-13a	No	Si	>=12m	No		24.7934	Normal	>=3 Children	Si	II	Luminal A	Luminal A	0	0
89	I8			Ductal Infiltrating	Negative	Negative	Negative	90	=>20	>15	High grade	Right	4	Si	Mastectomy	Si	Neoadyuvant	No	No	32	No	Si	Si	0	College	Professional	Single	11	<11a	No	No		No		25.3444	Overweight	Nulliparous	No	II	Triple negtive	Triple negtive	0	0
90	I9	TP53, NFKBIE		Ductal Infiltrating	Positive	Positive	Positive	20	=>20	>15	High grade	Right	5	Si	Mastectomy	Si	Neoadyuvant	Si	No	19	Si	No	Si	7	High school	Student	Single	12	11-13a	No	Si	>=12m	No		26.986	Overweight	1 Child	Si	II	Her2Neu	Luminal B(Her2-positive)	0	1
91	J0			Ductal in situ	Positive	Positive	Negative	1	<20	<=15	High grade	Right	1	Si	Breast-conserving surgery	No		Si	Si	21	No	Si	Si	4	High school	Housewife	Married	12	11-13a	No	No		No		21.3786	Normal	1 Child	Si	I	Luminal A	Luminal A	0	0
92	J1			Ductal Infiltrating	Positive	Positive	Negative	60	=>20	>15	High grade	Right	2	Si	Breast-conserving surgery	Si	Neoadyuvant	Si	Si	35	No	Si	Si	4	High school	Housewife	Married	14	>13	No	Si	<12m	Si	<5a	24.1288	Normal	2 Children	Si	I	Luminal B	Luminal B (Her2-negative)	0	0
93	J2	BRCA2		Mixed	Positive	Positive	Negative	10	<20	<=15	Intermediate grade	Bilateral	2	Si	Breast-conserving surgery	Si	Neoadyuvant	Si	Si	38	No	Si	Si	13	College	Housewife	Married	13	11-13a	No	Si	>=12m	Si	>=5a	27.2874	Overweight	2 Children	Si	I	Luminal A	Luminal A	0	1
94	J3			Ductal in situ	Positive	Positive	Negative	30	=>20	>15	Intermediate grade	Right	7	Si	Breast-conserving surgery	Si	Neoadyuvant	Si	Si	34	No	Si	Si	0	High school	Professional	Single	9	<11a	No	Si	<12m	Si	<5a	25.1486	Overweight	1 Child	Si	III	Luminal B	Luminal B (Her2-negative)	0	1
95	J4			Ductal in situ	Negative	Negative	Negative	80	=>20	>15	High grade	Left	1.7	Si	Breast-conserving surgery	Si	Neoadyuvant	Si	No	36	No	No	No	0	College	Professional	Married	11	<11a	No	Si	<12m	Si	<5a	25.3906	Overweight	2 Children	Si	III	Triple negtive	Triple negtive	0	0
96	J5			Ductal Infiltrating	Positive	Positive	Negative	40	=>20	>15	High grade	Left	0.7	Si	Mastectomy	Si	Neoadyuvant	Si	Si	39	No	No	No	0	Secondary school	Employee	Single	15	>13	No	Si	>=12m	No		27.2932	Overweight	>=3 Children	Si	III	Luminal B	Luminal B (Her2-negative)	0	0
97	J6	CHEK2, COL3A1		Ductal Infiltrating	Positive	Positive	Negative	30	=>20	>15	Intermediate grade	Left	2.5	Si	Mastectomy	Si	Neoadyuvant	Si	Si	28	Si	Si	Si	0	College	Professional	Single	11	<11a	No	Si	<12m	Si	<5a	24.3046	Normal	2 Children	Si	III	Luminal B	Luminal B (Her2-negative)	0	0
98	J7			Lobular	Positive	Positive	Negative	20	=>20	>15	Low grade	Left	3	Si	Mastectomy	Si	Neoadyuvant	Si	Si	39	Si	Si	Si	0	High school	Self-employee	Single	9	<11a	No	Si	>=12m	Si	<5a	27.2932	Overweight	1 Child	Si	II	Luminal B	Luminal B (Her2-negative)	0	0
99	J8	WRN		Ductal Infiltrating	Positive	Positive	Negative	10	<20	<=15	High grade	Left	2.5	No		Si	Neoadyuvant	Si	Si	39	No	Si	Si	4	College	Professional	Married	10	<11a	No	Si	>=12m	No		29.6427	Overweight	2 Children	Si	III	Luminal A	Luminal A	0	0
100	J9			Mixed	Positive	Positive	Positive	15	<20	<=15	Intermediate grade	Right	1.8	Si	Mastectomy	Si	Neoadyuvant	No	Si	37	No	Si	Si	9	Primary school	Housewife	Married	13	11-13a	No	Si	>=12m	No		22.8928	Normal	2 Children	Si	II	Her2Neu	Luminal B(Her2-positive)	0	0
101	K0			Ductal Infiltrating	Negative	Negative	Negative	80	=>20	>15	Intermediate grade	Left	13	No		Si	Paliative	No	No	33	No	No	No	2	Primary school	Employee	Single	12	11-13a	No	No		Si	<5a	24.0346	Normal	1 Child	Si	IV	Triple negtive	Triple negtive	1	1
102	K1	FLG		Ductal Infiltrating	Positive	Positive	Negative	10	<20	<=15	Intermediate grade	Bilateral	7	Si	Mastectomy	Si	Adyuvant	Si	Si	25	No	Si	Si	15	College	Professional	Single	11	<11a	No	No		Si	<5a	22.806	Normal	Nulliparous	No	III	Luminal A	Luminal A	0	1
103	K2
104	K3
105	K4
106	K5	BRCA2		Ductal Infiltrating	Negative	Negative	Negative				Intermediate grade	Left	1.8	Si	Mastectomy	Si	Neoadyuvant	Si	No	27	Si	Si	Si	0	High school	Employee	Married	11	<11a	No	No		No		24.7676	Normal	Nulliparous	No	III	Triple negtive	Triple negtive	0	0
107	K6	PALB2		Ductal in situ	Positive	Positive	Negative	10	<20	<=15	Intermediate grade	Left	2.1	Si	Mastectomy	Si	Adyuvant	Si	Si	40	Si	Si	Si	0	College	Professional	Married	15	>13	No	Si	>=12m	No		25.5132	Overweight	2 Children	Si	III	Luminal A	Luminal A	0	0
108	K7			Ductal Infiltrating	Positive	Positive	Negative	30	=>20	>15	Intermediate grade	Right	2	Si	Breast-conserving surgery	No		Si	Si	36	Si	Si	Si	3	Secondary school	Housewife	Married	12	11-13a	No	Si	<12m	Si	<5a	34.1749	Obesity	1 Child	Si	II	Luminal B	Luminal B (Her2-negative)	0	0
109	K8	FLG		Ductal Infiltrating	Positive	Positive	Negative	10	<20	<=15	Intermediate grade	Left	2.7	Si	Mastectomy	Si	Adyuvant	Si	Si	32	Si	Si	Si	16	College	Professional	Married	12	11-13a	No	No		Si	<5a	20.6193	Normal	Nulliparous	No	II	Luminal A	Luminal A	0	1
110	K9			Mixed	Positive	Positive	Positive	50	=>20	>15	Intermediate grade	Left	6	Si	Mastectomy	Si	Neoadyuvant	Si	Si	32	Si	No	Si	8	College	Student	Single	15	>13	No	No		Si	<5a	20.83	Normal	Nulliparous	No	III	Her2Neu	Luminal B(Her2-positive)	0	0
111	L0			Lobular	Positive	Positive	Negative	5	<20	<=15	High grade	Right	4.5	Si	Mastectomy	Si	Neoadyuvant	Si	Si	37	Si	Si	Si	0	Secondary school	Employee	Married	11	11-13a	No	Si	>=12m	Si	>=5a	32.8814	Obesity	>=3 Children	Si	III	Luminal A	Luminal A	0	0
112	L1			Ductal Infiltrating	Positive	Positive	Positive	15	<20	>15	High grade	Right	3	Si	Mastectomy	Si	Adyuvant	No	Si	28	Si	Si	Si	0	College	Professional	Single	11	11-13a	No	No		No		24.4646	Normal	Nulliparous	No	II	Her2Neu	Luminal B(Her2-positive)	0	0
113	L2	ZMYM3		Ductal Infiltrating	Positive	Positive	Positive	20	=>20	>15	High grade	Right	8.5	Si	Mastectomy	Si	Neoadyuvant	Si	Si	31	Si	Si	Si	2	Secondary school	Housewife	Married	12	11-13a	No	Si	<12m	Si	>=5a	29.5159	Overweight	2 Children	Si	III	Her2Neu	Luminal B(Her2-positive)	0	0
114	L3			Ductal Infiltrating	Positive	Positive	Positive	35	=>20	>15	Intermediate grade	Right	6	Si	Mastectomy	Si	Neoadyuvant	Si	Si	39	No	Si	Si	0	College	Employee	Single	13	11-13a	No	No		Si	<5a	19.8141	Normal	Nulliparous	No	III	Her2Neu	Luminal B(Her2-positive)	0	0
115	L4			Ductal Infiltrating	Positive	Positive	Positive	30	=>20	>15	High grade	Right	8	Si	Breast-conserving surgery	Si	Adyuvant	Si	Si	33	Si	No	Si	2	High school	Housewife	Married	13	11-13a	No	Si	>=12m	No		23.0469	Normal	2 Children	Si	III	Her2Neu	Luminal B(Her2-positive)	0	0
