# Supplementary material for: Germline Variants in Cancer Genes from Young Breast Cancer Mexican Patients
Source: Cancers (Basel). 2022 Mar 24;14(7):1647. doi: 10.3390/cancers14071647 (PMC8997148; doi:10.3390/cancers14071647)
Supplement: Supplementary file 1 [file cancers-14-01647-s001.zip › Table S2-Gold-Variants-PeCanPie.xlsx]

## Sheet: Sheet1
CHROM	POS	REF	ALT	N_Pac	AltGenoType	PatientID	Genotypes	Depths	Reads	Reads_Avg	RP_PolymorphismReads	RP_Min	RP_Max	RP_Avg	PRP_PolymorphismReadsPercentage	PRP_Min	PRP_Max	PRP_Avg	POSDIF	chr	wu_hg19_pos	referenceallele	mutantallele	mrna_acc	genename	pLi	ProtSize	class	aachange	hgvs_cdna	hgvs_protein	variant_raw	variant_type	variant_length	thousand_genomes_frequency	additional_shift_bases	variant_note	dbsnp	nhlbi_frequency	cosmic	pcgp_count_somatic	pcgp_count_somatic_denominator	foldx	interpro_domain	unisnp_ids	sift_pred	sift_score	sift_score_converted	polyphen2_hdiv_pred
chr11	108175579	G	A	1	1=A	H4	0/1	21,19	40	40	19	19	19	19	48	48	48	48	0	11	108175579	G	A	NM_000051	ATM	0	3056	splice	E1892_E37splice	NM_000051.3:c.5674G>A	NP_000042.3:p.Glu1892Lys	chr11.108175579.G.A	snv	1	NA	0		rs730881375	NA		NA	718	NA	Armadillo-type fold (1);		T	0.52	0.48	B
chr15	91341429	A	AG	1	1=AG	D8	0/1	15,25	40	40	25	25	25	25	62	62	62	62	-1	15	91341430	-	G	NM_000057	BLM	0	1417	frameshift	T1074fs	NM_000057.3:c.3220_3221insG	NP_000048.1:p.Thr1074SerfsTer6	chr15.91341429.A.AG	ins	1	NA	0			NA		NA	718	NA				NA	NA
chr17	41258472	C	A	1	1=A	G8	0/1	54,35	89	89	35	35	35	35	39	39	39	39	0	17	41258472	C	A	NM_007294	BRCA1	0	1863	splice	R71_E4splice	NM_007294.3:c.212+1G>T		chr17.41258472.C.A	snv	1	NA	0		rs80358042	NA		NA	718	NA				NA	NA
chr13	32914033	CA	C	1	1=C	E0	0/1	18,20	38	38	20	20	20	20	53	53	53	53	-1	13	32914034	A	-	NM_000059	BRCA2	0	3418	frameshift	S1848fs	NM_000059.3:c.5542del	NP_000050.2:p.Ser1848ValfsTer15	chr13.32914033.CA.C	del	1	NA	0		rs80359519	NA		NA	718	NA				NA	NA
chr13	32914122	AC	A	1	1=A	J2	0/1	52,30	82	82	30	30	30	30	37	37	37	37	-1	13	32914123	C	-	NM_000059	BRCA2	0	3418	frameshift	N1877fs	NM_000059.3:c.5631del	NP_000050.2:p.Asn1877LysfsTer32	chr13.32914122.AC.A	del	1	NA	0		rs397507357	NA		NA	718	NA				NA	NA
chr13	32930653	C	CA	1	1=CA	B2	0/1	15,17	32	32	17	17	17	17	53	53	53	53	-1	13	32930654	-	A	NM_000059	BRCA2	0	3418	frameshift	S2509fs	NM_000059.3:c.7525dup	NP_000050.2:p.Ser2509LysfsTer30	chr13.32930653.C.CA	ins	1	NA	0		rs80359656	NA		NA	718	NA				NA	NA
chr13	32954260	CG	C	1	1=C	K5	0/1	23,17	40	40	17	17	17	17	42	42	42	42	-1	13	32954261	G	-	NM_000059	BRCA2	0	3418	frameshift	V3079fs	NM_000059.3:c.9235del	NP_000050.2:p.Val3079PhefsTer4	chr13.32954260.CG.C	del	1	NA	0		rs397507422	NA		NA	718	NA				NA	NA
chr13	32937507	A	G	1	1=G	G2	0/1	44,30	74	74	30	30	30	30	41	41	41	41	0	13	32937507	A	G	NM_000059	BRCA2	0	3418	missense	D2723G	NM_000059.3:c.8168A>G	NP_000050.2:p.Asp2723Gly	chr13.32937507.A.G	snv	1	NA	0		rs41293513	NA		NA	718	NA	Nucleic acid-binding, OB-fold-like (1);BRCA2, oligonucleotide/oligosaccharide-binding 1 (1);		D	0	1	D
chr22	29091718	TA	T	1	1=T	J6	0/1	29,23	52	52	23	23	23	23	44	44	44	44	-1	22	29091719	A	-	NM_007194	CHEK2	0	543	frameshift	L413fs	NM_007194.3:c.1238del	NP_009125.1:p.Leu413Ter	chr22.29091718.TA.T	del	1	NA	0		rs765664259	NA		NA	718	NA				NA	NA
chr22	29115401	A	ATGAT	1	1=ATGAT	F5	0/1	28,16	44	44	16	16	16	16	36	36	36	36	-1	22	29115402	-	TGAT	NM_007194	CHEK2	0	543	frameshift	M222fs	NM_007194.3:c.661_664dup	NP_009125.1:p.Met222AsnfsTer24	chr22.29115401.A.ATGAT	ins	4	NA	0		rs750616657	NA		NA	718	NA				NA	NA
chr22	19222211	C	T	1	1=T	G5	0/1	33,36	69	69	36	36	36	36	52	52	52	52	0	22	19222211	C	T	NM_007098	CLTCL1	0	1640	missense	E330K	NM_007098.3:c.988G>A	NP_009029.3:p.Glu330Lys	chr22.19222211.C.T	snv	1	0.000399361	0		rs199652160	0.000966339		NA	718	NA	Clathrin, heavy chain, propeller, N-terminal (1);Clathrin, heavy chain, linker/propeller domain (1);		D	0	1	P
chr2	189868190	T	A	1	1=A	J6	0/1	35,26	61	61	26	26	26	26	43	43	43	43	0	2	189868190	T	A	NM_000090	COL3A1	1	1466	splice	P869P	NM_000090.3:c.2607T>A	NP_000081.1:p.Pro869=	chr2.189868190.T.A	snv	1	0.000199681	0		rs376643618	0.00030755		NA	718	NA				NA	NA
chr7	101926377	C	T	1	1=T	G2	0/1	57,41	98	98	41	41	41	41	42	42	42	42	0	7	101926377	C	T	NM_001913	CUX1	1	678	nonsense	Q678*	NM_001913.4:c.2032C>T	NP_001904.2:p.Gln678Ter	chr7.101926377.C.T	snv	1	NA	0		rs782404950	NA		NA	718	NA			D	0	1
chr16	50818362	T	A	1	1=A	C1	0/1	30,39	69	69	39	39	39	39	57	57	57	57	0	16	50818362	T	A	NM_015247	CYLD	1	956	splice	I650_E13splice	NM_015247.2:c.1949T>A	NP_056062.1:p.Ile650Lys	chr16.50818362.T.A	snv	1	NA	0		rs773205473	NA		NA	718	NA			T	1	0	P
chr18	50734187	G	A	1	1=A	H2	0/1	28,23	51	51	23	23	23	23	45	45	45	45	0	18	50734187	G	A	NM_005215	DCC	0.99	1447	splice	V621_E11splice	NM_005215.3:c.1861G>A	NP_005206.2:p.Val621Met	chr18.50734187.G.A	snv	1	NA	0		rs112302456	0.00169153		NA	718	NA	Fibronectin, type III (2);Immunoglobulin-like fold (1);		D	0.01	0.99	D
chrX	41206109	T	C	1	1=C	K3	0/1	46,39	85	85	39	39	39	39	46	46	46	46	0	X	41206109	T	C	NM_001356	DDX3X	1	662	splice	G539_E15splice	NM_001356.4:c.1616-3T>C		chrX.41206109.T.C	snv	1	NA	0		rs376431626	0.000643915		NA	718	NA				NA	NA
chrX	41206562	T	C	1	1=C	F3	0/1	44,41	85	85	41	41	41	41	48	48	48	48	0	X	41206562	T	C	NM_001356	DDX3X	1	662	splice	S590_E16splice	NM_001356.4:c.1770-3T>C		chrX.41206562.T.C	snv	1	0.000264901	0		rs200637678	0.000158003		NA	718	NA				NA	NA
chr19	45917294	T	C	1	1=C	H0	0/1	21,22	43	43	22	22	22	22	51	51	51	51	0	19	45917294	T	C	NM_202001	ERCC1	0	297	splice	V235_E7splice	NM_202001.2:c.703-2A>G		chr19.45917294.T.C	snv	1	NA	0		rs749328536	NA		NA	718	NA				NA	NA
chr10	50680422	C	T	1	1=T	G8	0/1	16,25	41	41	25	25	25	25	61	61	61	61	0	10	50680422	C	T	NM_000124	ERCC6	0	1493	splice	R975_E16splice	NM_000124.3:c.2924G>A	NP_000115.1:p.Arg975Gln	chr10.50680422.C.T	snv	1	0.00139776	0		rs145720191	0.00292173		NA	718	NA	Helicase, C-terminal (1);			NA	NA	P
chr11	44228353	G	A	1	1=A	A2	0/1	33,34	67	67	34	34	34	34	51	51	51	51	0	11	44228353	G	A	NM_000401	EXT2	0	718	nonsense	W535*	NM_000401.3:c.1605G>A	NP_000392.3:p.Trp535Ter	chr11.44228353.G.A	snv	1	NA	0		rs753973135	NA		NA	718	NA			T	1	0
chr6	35425330	C	T	1	1=T	A0	0/1	25,34	59	59	34	34	34	34	58	58	58	58	0	6	35425330	C	T	NM_021922	FANCE	0	536	splice	D286_E3splice	NM_021922.2:c.856-3C>T		chr6.35425330.C.T	snv	1	NA	0		rs749111562	NA		NA	718	NA				NA	NA
chr4	187530955	C	G	1	1=G	B0	0/1	34,21	55	55	21	21	21	21	38	38	38	38	0	4	187530955	C	G	NM_005245	FAT1	0	4588	splice	T3356T	NM_005245.3:c.10068G>C	NP_005236.2:p.Thr3356=	chr4.187530955.C.G	snv	1	NA	0			NA		NA	718	NA				NA	NA
chr17	17117000	CG	C	1	1=C	C0	0/1	45,40	87	87	40	40	40	40	46	46	46	46	-1	17	17117001	G	-	NM_144997	FLCN	0.79	579	frameshift	R570fs	NM_144997.5:c.1708del	NP_659434.2:p.Arg570AlafsTer18	chr17.17117000.CG.C	del	1	NA	0			NA		NA	718	NA				NA	NA
chr1	152285000	G	A	1	1=A	K8	0/1	46,43	89	89	43	43	43	43	48	48	48	48	0	1	152285000	G	A	NM_002016	FLG	0	4061	nonsense	R788*	NM_002016.1:c.2362C>T	NP_002007.1:p.Arg788Ter	chr1.152285000.G.A	snv	1	0.000199681	0		rs183942200	0.000153775		NA	718	NA			T	0.6	0.4
chr1	152285861	G	A	1	1=A	K1	0/1	45,34	79	79	34	34	34	34	43	43	43	43	0	1	152285861	G	A	NM_002016	FLG	0	4061	nonsense	R501*	NM_002016.1:c.1501C>T	NP_002007.1:p.Arg501Ter	chr1.152285861.G.A	snv	1	0.00339457	0		rs61816761	0.0281409		NA	718	NA		rs61816761	T	1	0
chr17	42148542	TC	T	1	1=T	H0	0/1	11,14	25	25	14	14	14	14	56	56	56	56	-1	17	42148543	C	-	NM_138387	G6PC3	0	346	frameshift	I70fs	NM_138387.3:c.210del	NP_612396.1:p.Phe71SerfsTer46	chr17.42148542.TC.T	del	1	NA	0		rs769441127	NA		NA	718	NA				NA	NA
chr14	62203827	G	A	1	1=A	A2	0/1	20,20	40	40	20	20	20	20	50	50	50	50	0	14	62203827	G	A	NM_001530	HIF1A	0	826	splice	D417_E9splice	NM_001530.3:c.1249G>A	NP_001521.1:p.Asp417Asn	chr14.62203827.G.A	snv	1	NA	0		rs755825658	NA		NA	718	NA			T	0.23	0.77	P
chr2	48033791	GTAACTAACTAACTATAATGGAATTA	G	1	1=G	A0	0/1	15,12	27	27	12	12	12	12	44	44	44	44	-1	2	48033792	TAACTAACTAACTATAATGGAATTA	-	NM_000179	MSH6	0	1360	splice	R1334_E9splice	NM_000179.2:c.4001+11_4001+35del		chr2.48033791.GTAACTAACTAACTATAATGGAATTA.G	del	25	NA	0		rs1296608604	NA		NA	718	NA				NA	NA
chr1	45797228	C	T	1	1=T	E7	0/1	25,23	48	48	23	23	23	23	48	48	48	48	0	1	45797228	C	T	NM_001128425	MUTYH	0	546	splice	G396_E13splice	NM_001128425.1:c.1187G>A	NP_001121897.1:p.Gly396Asp	chr1.45797228.C.T	snv	1	0.00239617	0		rs36053993	0.00753498		NA	718	NA	NUDIX hydrolase domain (2);NUDIX hydrolase domain-like (1);	rs36053993	D	0.01	0.99	D
chr6	44233331	G	GC	1	1=GC	I9	0/1	21,12	33	33	12	12	12	12	36	36	36	36	-1	6	44233332	-	C	NM_004556	NFKBIE	0.77	500	frameshift	A57fs	NM_004556.2:c.169dup	NP_004547.2:p.Ala57GlyfsTer104	chr6.44233331.G.GC	ins	1	0.00419329	0		rs28362182	0.00825796		NA	718	NA				NA	NA
chr5	176722446	TCAGAA	T	1	1=T	G7	0/1	27,25	52	52	25	25	25	25	48	48	48	48	-1	5	176722447	CAGAA	-	NM_172349	NSD1	1	2696	frameshift	S2424_E2425fs	NM_172349.2:c.7276_7280del	NP_758859.1:p.Gln2426ValfsTer8	chr5.176722446.TCAGAA.T	del	5	NA	0			NA		NA	718	NA				NA	NA
chr16	23641062	CAG	C	1	1=C	D6	0/1	25,39	64	64	39	39	39	39	61	61	61	61	-1	16	23641063	AG	-	NM_024675	PALB2	0	1186	frameshift	S804fs	NM_024675.3:c.2411_2412del	NP_078951.2:p.Ser804CysfsTer10	chr16.23641062.CAG.C	del	2	NA	0		rs747148023	NA		NA	718	NA				NA	NA
chr16	23641139	G	C	1	1=C	K6	0/1	24,36	60	60	36	36	36	36	60	60	60	60	0	16	23641139	G	C	NM_024675	PALB2	0	1186	nonsense	S779*	NM_024675.3:c.2336C>G	NP_078951.2:p.Ser779Ter	chr16.23641139.G.C	snv	1	NA	0		rs764509489	NA		NA	718	NA			T	0.13	0.87
chr3	52620706	TG	T	1	1=T	C9	0/1	15,12	27	27	12	12	12	12	44	44	44	44	-1	3	52620707	G	-	NM_018313	PBRM1	1	1689	splice	E1017_E21splice	NM_018313.4:c.3049-3del		chr3.52620706.TG.T	del	1	NA	0			NA		NA	718	NA				NA	NA
chr2	190728500	C	T	1	1=T	C9	0/1	26,29	55	55	29	29	29	29	53	53	53	53	0	2	190728500	C	T	NM_000534	PMS1	0	932	nonsense	R630*	NM_000534.4:c.1888C>T	NP_000525.1:p.Arg630Ter	chr2.190728500.C.T	snv	1	NA	0		rs139932286	0.00030755		NA	718	NA			T	1	0
chr3	121207489	A	T	1	1=T	E6	0/1	20,15	35	35	15	15	15	15	43	43	43	43	0	3	121207489	A	T	NM_199420	POLQ	0	2590	nonsense	L1430*	NM_199420.3:c.4289T>A	NP_955452.3:p.Leu1430Ter	chr3.121207489.A.T	snv	1	NA	0		rs377402875	0.000307598		NA	718	NA			T	1	0
chr3	121168273	T	C	1	1=C	B2	0/1	19,22	41	41	22	22	22	22	54	54	54	54	0	3	121168273	T	C	NM_199420	POLQ	0	2590	splice	I2385V	NM_199420.3:c.7153A>G	NP_955452.3:p.Ile2385Val	chr3.121168273.T.C	snv	1	NA	0			NA		NA	718	NA	DNA-directed DNA polymerase, family A, palm domain (2);DNA-directed DNA polymerase, family A, conserved site (1);		T	0.25	0.75	D
chr5	23527845	CA	C	1	1=C	B6	0/1	31,42	73	73	42	42	42	42	58	58	58	58	-1	5	23527846	A	-	NM_020227	PRDM9	0	894	frameshift	T883fs	NM_020227.3:c.2649del	NP_064612.2:p.Glu885ArgfsTer54	chr5.23527845.CA.C	del	1	NA	0		rs760821576	NA		NA	718	NA				NA	NA
chr1	45294985	C	T	1	1=T	B1	0/1	14,13	27	27	13	13	13	13	48	48	48	48	0	1	45294985	C	T	NM_003738	PTCH2	0	1203	splice	L406_E10splice	NM_003738.4:c.1216-1G>A		chr1.45294985.C.T	snv	1	NA	0		rs781065537	NA		NA	718	NA				NA	NA
chr17	56774167	C	CT	1	1=CT	A5	0/1	47,59	106	106	59	59	59	59	56	56	56	56	-1	17	56774168	-	T	NM_058216	RAD51C	0	376	frameshift	A173fs	NM_058216.2:c.519dup	NP_478123.1:p.Thr174TyrfsTer29	chr17.56774167.C.CT	ins	1	NA	0			NA		NA	718	NA				NA	NA
chr1	145507646	G	A	2	1=A	G1,G5	0/1; 0/1	15,27; 18,24	42; 42	42	27; 24	24	27	26	64; 57	57	64	60	0	1	145507646	G	A	NM_005105	RBM8A	0.57	174	UTR_5	E1_UTR_5	NM_005105.4:c.-21G>A		chr1.145507646.G.A	snv	1	0.00958466	0		rs139428292	0.0419871		NA	718	NA				NA	NA
chr2	3623181	G	A	1	1=A	E4	0/1	51,58	109	109	58	58	58	58	53	53	53	53	0	2	3623181	G	A	NM_001011	RPS7	0.95	194	splice		NM_001011.3:c.-18-1G>A		chr2.3623181.G.A	snv	1	NA	0			NA		NA	718	NA				NA	NA
chr1	16262459	G	GCCCCCCCCCCCCCCCCCCCCCCCCCC	1	1=GCCCCCCCCCCCCCCCCCCCCCCCCCC	I0	0/1	27,17	45	45	17	17	17	17	38	38	38	38	-1	1	16262460	-	CCCCCCCCCCCCCCCCCCCCCCCCCC	NM_015001	SPEN	1	3664	frameshift	A3242fs	NM_015001.2:c.9729_9730insCCCCCCCCCCCCCCCCCCCCCCCCCC	NP_055816.2:p.Thr3244ProfsTer49	chr1.16262459.G.GCCCCCCCCCCCCCCCCCCCCCCCCCC	ins	26	NA	0			NA		NA	718	NA				NA	NA
chr17	7578406	C	T	1	1=T	I9	0/1	22,29	51	51	29	29	29	29	57	57	57	57	0	17	7578406	C	T	NM_000546	TP53	0.53	393	missense	R175H	NM_000546.5:c.524G>A	NP_000537.3:p.Arg175His	chr17.7578406.C.T	snv	1	NA	0		rs28934578	NA	Present	2	718	NA	p53, DNA-binding domain (1);p53-like transcription factor, DNA-binding (1);p53/RUNT-type transcription factor, DNA-binding domain (1);	rs28934578	D	0	1	P
chr16	2124201	C	T	1	1=T	B0	0/1	44,31	75	75	31	31	31	31	41	41	41	41	0	16	2124201	C	T	NM_000548	TSC2	1	1807	splice	R786C	NM_000548.4:c.2356C>T	NP_000539.2:p.Arg786Cys	chr16.2124201.C.T	snv	1	NA	0		rs767252128	NA		NA	718	NA	Tuberin-type domain (1);			NA	NA	D
chr17	5074956	T	A	1	1=A	H3	0/1	83,62	145	145	62	62	62	62	43	43	43	43	0	17	5074956	T	A	NM_004505	USP6	0	1406	nonsense	Y1343*	NM_004505.3:c.4029T>A	NP_004496.2:p.Tyr1343Ter	chr17.5074956.T.A	snv	1	0.000199681	0		rs149134900	NA		NA	718	NA			T	1	0
chr8	31014882	A	G	1	1=G	J8	0/1	13,13	26	26	13	13	13	13	50	50	50	50	0	8	31014882	A	G	NM_000553	WRN	0	1432	splice	K1274_E33splice	NM_000553.4:c.3820-2A>G		chr8.31014882.A.G	snv	1	NA	0		rs759685032	NA		NA	718	NA				NA	NA
chr16	72991713	C	CCGCCGCCG	1	1=CCGCCGCCG	H6	0/1	20,14	34	34	14	14	14	14	41	41	41	41	-1	16	72991714	-	CGCCGCCG	NM_006885	ZFHX3	1	3703	frameshift	A778fs	NM_006885.3:c.2331_2332insCGGCGGCG	NP_008816.3:p.Ala778ArgfsTer49	chr16.72991713.C.CCGCCGCCG	ins	8	NA	0			NA		NA	718	NA				NA	NA
chrX	70466308	GTGGT	G	1	1=G	L2	0/1	28,11	41	41	11	11	11	11	27	27	27	27	-1	X	70466309	TGGT	-	NM_201599	ZMYM3	1	1370	frameshift	P821_P822fs	NM_201599.2:c.2463_2466del	NP_963893.1:p.Pro823GlnfsTer15	chrX.70466308.GTGGT.G	del	4	NA	0			NA		NA	718	NA				NA	NA
[truncated: 83 more columns]
